# Supplementary material for: A Pfs48/45-based vaccine to block Plasmodium falciparum transmission: phase 1, open-label, clinical trial
Source: BMC Med. 2024 Apr 23;22:170. doi: 10.1186/s12916-024-03379-y (PMC11036667; doi:10.1186/s12916-024-03379-y)
Supplement: Supplementary file 2 — Additional file 2. Mosquito-level SMFA data of neat serum and concentrated IgG’s. [file 12916_2024_3379_MOESM2_ESM.xlsx]

## Sheet: Neat sera
exp	sample		oocyst counts per mosquito																					Mean oocysts	% TRA	infected mosquitoes	% infected mosquitoes
003-2023	neg control		7	6	5	9	14	4	2	1	21	29	7	12	6	24	8	19	22	21	18	19		12.7		20	100
	neg control		26	13	6	24	15	9	22	31	12	5	20	14	25	7	18	14	8	29	18	19		16.75		20	100
	pos control		0	0	0	0	0	0	0	0	0	0	0	0	0	0	0	0	0	0	0	0		0		0	0
	30ug R0.6C AlOH+MM (S01) I1-1		12	18	22	23	36	11	21	12	13	8	4	20	26	12	13	16	18	6	11	1		15.15		20	100
	30ug R0.6C AlOH+MM (S01) I3+14		26	21	17	22	23	16	28	22	0	5	24	42	18	12	19	29	32	18	53	63		24.5	-61.7162	19	95
	30ug R0.6C AlOH+MM (S01) I4+14		32	30	18	32	43	21	14	43	14	36	43	46	26	37	17	11	4	12	21	0		25	-65.0165	19	95
	30ug R0.6C AlOH+MM (S02) I1-1		14	19	22	48	24	28	27	42	4	2	8	14	16	0	15	27	42	13	6	4	22	18.9048		20	95.2381
	30ug R0.6C AlOH+MM (S02) I3+14		32	38	42	48	61	0	22	24	36	38	39	53	46	2	67	62	19	48	28	48		37.65	-99.1562	19	95
	30ug R0.6C AlOH+MM (S02) I4+14		62	44	19	46	38	36	22	53	31	9	23	42	28	36	43	16	33	18	46	38		34.15	-80.6423	20	100
011-2023	neg control		5	4	5	11	2	14	10	3	16	15	9	1	0	0	1	11	9	17	9	5		7.35		18	90
	neg control		10	4	10	13	0	1	7	15	7	4	6	14	0	20	6	6	18	20	6	2		8.45		18	90
	pos control		0	0	0	0	0	0	0	0	0	0	0	0	0	0	0	0	0	0	0	0		0		0	0
	30ug R0.6C AIOH (S03) I1-1		16	17	12	6	27	18	19	4	15	17	21	18	11	17	8	23	12	17	21	14		15.65		20	100
	30ug R0.6C AIOH (S03) I3+14		17	23	3	16	8	8	23	20	27	15	2	13	31	8	10	28	19	21	7	23		16.1	-2.8754	20	100
	30ug R0.6C AIOH (S03) I4+14		10	13	17	14	6	8	14	21	23	11	25	18	14	21	15	58	27	1	12	15		17.15	-9.58466	20	100
	30ug R0.6C AIOH (S04) I1-1		6	13	24	9	18	2	22	4	13	22	12	24	17	18	6	18	7	2	18	10		13.25		20	100
	30ug R0.6C AIOH (S04) I3+14		3	3	17	18	8	16	10	3	13	20	18	21	24	21	8	13	21	15	16	13		14.05	-6.03774	20	100
	30ug R0.6C AIOH (S04) I4+14		17	8	17	14	6	18	21	16	19	10	26	9	10	29	7	6	9	0	4	11		12.85	3.01887	19	95
	30ug R0.6C AIOH (S05) I1-1		8	19	6	4	9	1	8	26	11	7	18	6	11	13	25	15	28	10	15	0		12		19	95
	30ug R0.6C AIOH (S05) I3+14		5	9	6	19	18	17	2	9	1	12	17	4	14	5	3	15	22	13	19	5		10.75	10.4167	20	100
	30ug R0.6C AIOH (S05) I4+14		22	1	13	3	2	5	8	5	7	18	13	9	12	0	10	16	9	5	10	7		8.75	27.0833	19	95
	30ug R0.6C AIOH (S06) I1-1		26	0	14	18	16	25	38	10	12	0	18	19	11	17	0	3	24	13	22	18		15.2		17	85
	30ug R0.6C AIOH (S06) I3+14		19	14	17	18	4	9	24	0	26	5	7	28	33	6	27	16	12	2	17	11		14.75	2.96053	19	95
	30ug R0.6C AIOH (S06) I4+14		23	17	11	2	4	16	18	17	4	16	10	6	15	14	19	6	12	14	13	15		12.6	17.1053	20	100
023-2023	neg control		0	13	7	6	19	21	11	16	14	16	19	14	24	28	23	21	27	0	19	14		15.6		18	90
	neg control		11	32	30	0	17	3	26	16	13	15	14	7	6	31	12	36	27	13	11	18		16.9		19	95
	pos control		0	0	0	0	0	0	0	0	0	0	0	0	0	0	1	1	0	0	1	0		0.15		3	15
	30ug R0.6C AIOH (S07) I1-1		33	3	18	17	34	14	22	23	29	19	39	17	26	27	28	21	16	11	12	14		21.15		20	100
	30ug R0.6C AIOH (S07) I3+14		26	4	32	12	11	22	12	18	19	12	18	22	24	3	21	8	24	21	20	22		17.55	17.0213	20	100
	30ug R0.6C AIOH (S07) I4+14		0	33	24	19	16	18	26	37	26	22	29	12	25	21	17	24	17	39	27	34		23.3	-10.1655	19	95
	30ug R0.6C AIOH (S08) I1-1		14	35	32	8	19	5	17	13	21	18	9	36	8	11	46	13	28	15	28	21		19.85		20	100
	30ug R0.6C AIOH (S08) I3+14		27	21	20	18	7	19	24	6	23	18	34	10	19	18	36	42	27	12	14	22		20.85	-5.03778	20	100
	30ug R0.6C AIOH (S08) I4+14		14	7	15	0	1	4	42	13	73	18	19	21	14	22	16	21	18	14	19	33		19.2	3.27456	19	95
	30ug R0.6C AIOH (S09) I1-1		18	15	26	23	43	22	44	16	18	16	21	8	22	21	9	17	4	27	8	19		19.85		20	100
	30ug R0.6C AIOH (S09) I3+14		5	21	27	17	21	4	5	4	24	29	0	28	19	22	21	8	19	5	9	3		14.55	26.7003	19	95
	30ug R0.6C AIOH (S09) I4+14		10	25	35	21	32	34	25	13	32	21	3	31	27	13	31	17	30	21	27	18		23.3	-17.3804	20	100
	30ug R0.6C AIOH (S10) I1-1		16	28	28	19	6	36	18	16	22	19	11	4	26	17	6	9	21	4	27	9		17.1		20	100
	30ug R0.6C AIOH (S10) I3+14		23	16	34	21	17	5	43	4	28	17	29	32	11	18	14	16	24	20	16	17		20.25	-18.4211	20	100
	30ug R0.6C AIOH (S10) I4+14		27	21	13	24	33	22	10	25	38	18	4	46	19	23	28	8	29	21	22	21		22.6	-32.1637	20	100
	30ug R0.6C AIOH + MM (S11) I1-1		19	26	4	1	12	1	0	4	16	9	2	24	5	9	18	9	12	17	13	19		11		19	95
	30ug R0.6C AIOH + MM (S11) I3+14		31	12	7	0	5	13	23	15	13	16	17	5	5	16	8	22	7	5	9	11		12	-9.09091	19	95
	30ug R0.6C AIOH + MM (S11) I4+14		18	51	33	12	2	20	34	56	31	16	9	35	36	10	56	39	15	6	63	23		28.25	-156.818	20	100
	30ug R0.6C AIOH + MM (S12) I1-1		41	8	25	41	17	38	15	13	42	6	3	0	39	20	28	30	48	33	31	4		24.1		19	95
	30ug R0.6C AIOH + MM (S12) I3+14		21	59	37	41	33	15	25	17	29	18	21	40	2	27	29	32	17	63	25	5		27.8	-15.3527	20	100
	30ug R0.6C AIOH + MM (S12) I4+14		61	17	30	31	28	37	24	19	25	26	10	24	32	25	28	20	26	3	14	16		24.8	-2.90456	20	100
028-2023	neg control		1	0	6	3	4	2	2	4	7	0	0	3	2	1	4	0	7	1	3	1		2.55		16	80
	neg control		5	6	14	0	5	3	2	1	6	4	4	0	3	0	1	2	1	13	4	3		3.85		17	85
	pos control		0	0	0	0	0	0	0	0	0	0	0	0	0	0	0	0	0	0	0	0		0		0	0
	30ug R0.6C AIOH + MM (S13) I1-1		24	26	16	27	18	34	16	17	14	8	19	21	22	4	14	21	32	16	2	7		17.9		20	100
	30ug R0.6C AIOH + MM (S13) I3+14		14	8	28	6	11	32	13	34	28	21	31	14	2	29	34	38	19	22	18	12		20.7	-15.6425	20	100
	30ug R0.6C AIOH + MM (S13) I4+14		18	13	3	6	31	7	18	9	1	25	6	5	25	15	6	28	42	2	26	46		16.6	7.26257	20	100
	30ug R0.6C AIOH + MM (S14) I1-1		24	19	8	14	25	11	9	19	21	2	29	19	46	39	10	22	13	26	29	18		20.15		20	100
	30ug R0.6C AIOH + MM (S14) I3+14		9	3	49	18	19	18	31	11	35	22	19	17										20.9167	-3.8048	12	100
	30ug R0.6C AIOH + MM (S14) I4+14		18	31	9	17	11	22	12	38	21	32	23	6	19	17	21	23	13	45	31	36		22.25	-10.4218	20	100
	30ug R0.6C AIOH + MM (S15) I1-1		34	23	14	27	22	16	18	13	23	0	20	31	0	17	21	36	3					18.7059		15	88.2353
	30ug R0.6C AIOH + MM (S15) I3+14		4	7	9	16	14	21	16	31	15	6	5	33	28	0	18	22	37	0	3	4		14.45	22.7516	18	90
	30ug R0.6C AIOH + MM (S15) I4+14		21	28	16	4	5	13	5	6	17	19	16	29	18	25	32	7	22	19	2	12		15.8	15.5346	20	100
	100ug R0.6C AIOH (S16) I1-1		19	8	12	10	11	18	16	25	15	11	24	13	26	28	26	11	26	23	21	22		18.25		20	100
	100ug R0.6C AIOH (S16) I3+14		8	22	23	27	0	14	28	8	18	2	6	27	32	18	22	4	0	16	8	28		15.55	14.7945	18	90
	100ug R0.6C AIOH (S16) I4+14		16	23	24	19	33	12	11	15	29	5	13	33	6	38	15	29	39	13	31	8		20.6	-12.8767	20	100
	100ug R0.6C AIOH (S17) I1-1		6	7	12	46	51	11	4	36	31	28	37	19	21	22	18	12	13	42	32	14		23.1		20	100
	100ug R0.6C AIOH (S17) I3+14		37	4	39	31	1	6	41	24	27	38	41	33	24	28	29	40	24	35	33	22		27.85	-20.5628	20	100
	100ug R0.6C AIOH (S17) I4+14		15	40	23	20	26	25	33	20	25	27	27	20	29	15	11	22	25	16	8	35		23.1	0	20	100
	100ug R0.6C AIOH (S18) I1-1		31	9	10	24	15	25	10	30	18	7	30	30	24	32	23	24	26	24	17	40		22.45		20	100
	100ug R0.6C AIOH (S18) I3+14		1	20	18	0	17	22	16	20	10	10	26	18	21	32	27	13	7	7	18	20		16.15	28.0624	19	95
	100ug R0.6C AIOH (S18) I4+14		17	17	21	21	13	21	23	10	16	15	13	20	11	21	19	9	11	18	14	6		15.8	29.6214	20	100
037-2023	neg control		2	4	7	2	1	1	4	4	1	2	5	2	0	1	9	3	9	4	4	0		3.25		18	90
	neg control		3	1	2	0	1	3	1	3	1	1	0	0	3	2	2	4	2	2	6	3		2		17	85
	pos control		0	0	0	0	0	0	0	0	0	0	0	0	0	0	0	0	0	0	0	0		0		0	0
	100ug R0.6C AlOH+MM (S19) I1-1		3	3	7	4	6	4	5	3	12	5	3	9	10	3	19	2	6	0	7	3		5.7		19	95
	100ug R0.6C AlOH+MM (S19) I3+14		11	14	4	11	11	4	9	0	25	0	0	12	8	2	12	0	13	10	11	5		8.1	-42.1053	16	80
	100ug R0.6C AlOH+MM (S19) I4+14		7	19	2	2	11	8	7	17	8	0	3	2	3	8	3	6	8	5	4	7		6.5	-14.0351	19	95
	100ug R0.6C AlOH+MM (S20) I1-1		0	5	6	10	22	6	10	7	8	2	6	2	6	16	14	10	11	22	10	11		9.2		19	95
	100ug R0.6C AlOH+MM (S20) I3+14		3	3	2	8	7	8	1	2	1	3	11	15	8	10	1	3	7	14	11	9		6.35	30.9783	20	100
	100ug R0.6C AlOH+MM (S20) I4+14		8	10	6	7	14	22	6	1	20	11	2	3	8	1	6	8	3	7	6	4		7.65	16.8478	20	100
	100ug R0.6C AlOH+MM (S21) I1-1		2	0	14	12	17	6	3	1	3	3	9	0	12	1	4	8	5	6	1	4		5.55		18	90
	100ug R0.6C AlOH+MM (S21) I3+14		4	6	7	3	7	2	5	9	10	18	20	23	10	3	1	11	6	9	11	16		9.05	-63.0631	20	100
	100ug R0.6C AlOH+MM (S21) I4+14		5	7	10	15	16	18	7	11	18	2	13	11	21	2	17	2	25	10	8	25		12.15	-118.919	20	100
	100ug R0.6C AlOH (S22) I1-1		3	4	2	0	9	16	12	9	14	7	1	18	17	10	19	7	18	3	7	4		9		19	95
	100ug R0.6C AlOH (S22) I3+14		3	2	12	8	12	2	6	3	5	6	4	9	3	4	8	4	6	4	0	0		5.05	43.8889	18	90
	100ug R0.6C AlOH (S22) I4+14		1	0	6	18	7	0	12	3	17	14	14	3	1	4	2	5	6	4	2	3		6.1	32.2222	18	90
	100ug R0.6C AlOH (S23) I1-1		8	4	2	1	6	12	4	2	4	11	2	5	4	2	1	4	2	6	3	7		4.5		20	100
	100ug R0.6C AlOH (S23) I3+14		1	3	4	3	2	7	18	2	0	1	2	6	0	0	0	0	2	2	12	2		3.35	25.5556	15	75
	100ug R0.6C AlOH (S23) I4+14		0	3	0	1	2	2	2	4	1	1	4	2	1	2	2	0	3	0	7	4		2.05	54.4444	16	80
	100ug R0.6C AlOH (S24) I1-1		11	3	12	14	4	13	8	0	3	4	6	14	4	8	13	9	1	6	9	10		7.6		19	95
	100ug R0.6C AlOH (S24) I3+14		3	15	10	11	0	4	7	12	21	0	32	14	6	2	10	0	21	7	6	1		9.1	-19.7368	17	85
	100ug R0.6C AlOH (S24) I4+14		11	13	0	4	10	17	26	12	27	16	30	15	10	11	4	9	29	6	5	2		12.85	-69.0789	19	95
042-2023	neg control		13	4	12	9	7	8	1	14	2	4	2	13	12	13	8	6	7	5	7	2		7.45		20	100
	neg control		2	11	7	4	1	9	34	7	13	14	8	2	11	0	12	8	22	17	6	4		9.6		19	95
	pos control		0	0	0	0	0	0	0	0	1	0	0	0	0	0	0	0	0	0	0	0		0.05		1	5
	100ug R0.6C AlOH (S25) I1-1		10	11	25	26	24	6	19	14	10	12	6	12	21	12	39	0	13	21	4	8		14.65		19	95
	100ug R0.6C AlOH (S25) I3+14		11	27	19	21	14	21	4	0	22	3	14	18	5	2	19	24	7	1	6	7		12.25	16.3823	19	95
	100ug R0.6C AlOH (S25) I4+14		4	2	19	24	22	23	21	18	24	17	11	17	7	12	23	8	19	17	16	18		16.1	-9.89761	20	100
	100ug R0.6C AlOH (S26) I1-1		11	18	12	22	16	7	23	18	12	25	9	7	22	13	31	19	16	18	3	19		16.05		20	100
	100ug R0.6C AlOH (S26) I3+14		13	7	11	8	7	31	14	12	0	22	28	9	13	28	19	14	20	22	14	11		15.15	5.60748	19	95
	100ug R0.6C AlOH (S26) I4+14		4	20	9	14	0	13	21	14	21	0	12	4	11	21	11	0	12	18	16	17		11.9	25.8567	17	85
	100ug R0.6C AlOH+MM (S27) I1-1		21	37	27	24	18	10	22	25	12	23	19	17	11	3	9	12	24	13	17	16		18		20	100
	100ug R0.6C AlOH+MM (S27) I3+14		16	6	37	26	19	8	31	5	17	29	5	38	23	13	12	0	3	23	18	22		17.55	2.5	19	95
	100ug R0.6C AlOH+MM (S27) I4+14		13	1	24	2	16	13	17	21	23	0	14	21	18	19	5	18	22	18	4	11		14	22.2222	19	95
	100ug R0.6C AlOH+MM (S28) I1-1		15	21	28	29	9	16	19	11	27	28	19	32	11	22	17	8	36	19	16	18		20.05		20	100
	100ug R0.6C AlOH+MM (S28) I3+14		21	32	26	18	14	23	16	27	19	7	22	9	13	29	16	12	4	24	12	16		18	10.2244	20	100
	100ug R0.6C AlOH+MM (S28) I4+14		8	12	24	17	17	6	29	7	21	15	27	23	6	28	17	8	14	15	0	23		15.85	20.9476	19	95
	100ug R0.6C AlOH+MM (S29) I1-1		32	36	8	8	13	6	22	7	12	8	37	24	21	0	18	17	21	2	10	11		15.65		19	95
	100ug R0.6C AlOH+MM (S29) I3+14		11	24	7	16	9	22	2	20	3	6	21	22	21	1	5	14	35	22	6	18		14.25	8.94569	20	100
	100ug R0.6C AlOH+MM (S29) I4+14		6	2	22	2	11	12	19	14	22	16	24	26	0	1	6	14	18	37	8	11		13.55	13.4185	19	95
	100ug R0.6C AlOH+MM (S30) I1-1		14	10	18	17	12	19	5	12	11	15	5	17	8	9	1	0	14	0	7	18		10.6		18	90
	100ug R0.6C AlOH+MM (S30) I3+14		6	22	10	18	11	13	3	25	26	19	26	14	24	27	20	17	18	36	14	8		17.85	-68.3962	20	100
	100ug R0.6C AlOH+MM (S30) I4+14		11	16	0	10	17	18	11	15	15	9	8	1	10	6	17	11	2	2	7	5		9.55	9.90566	19	95
	100ug R0.6C AlOH+MM (S31) I1-1		14	22	25	16	3	25	24	37	13	22	16	9	27	19	14	19	2	24	13	12		17.8		20	100
	100ug R0.6C AlOH+MM (S31) I3+14		15	14	0	21	6	5	9	17	8	8	10	10	1	7	15	7	7	2	2	11		8.75	50.8427	19	95
	100ug R0.6C AlOH+MM (S31) I4+14		4	45	21	17	14	12	1	39	36	32	8	39	9	7	14	14	22	21				19.7222	-10.799	18	100

## Sheet: Concentrated IgGs
exp	sample		oocyst counts per mosquito																					Mean oocysts	% TRA	infected mosquitoes	% infected mosquitoes
174-2022	neg control		5	6	2	2	2	21	11	35	9	10	30	4	17	12	5	2	10	1	19	10		10.65		20	100
	neg control		12	4	3	0	5	7	4	14	11	12	19	12	8	16	8	4	6	3	3	9		8		19	95
	30ug R0.6C AlOH+MM (S11)		0	0	2	0	0	0	0	0	0	0	0	0	0	2	0	0	0	0	0	0		0.2	97.8552	2	10
	30ug R0.6C AlOH+MM (S15)		8	1	1	1	0	2	2	3	6	1	0	0	2	0	1	5	5	1	1	6		2.3	75.3351	16	80
	100ug R0.6C AlOH+MM (S21)		2	14	1	4	0	0	0	5	5	0	0	2	6	0	1	1	2	2	1	1		2.35	74.7989	14	70
	100ug R0.6C AlOH+MM (S29)		5	1	0	7	1	1	0	0	0	0	3	5	0	2	2	3	1	0	1	6		1.9	79.6247	13	65
	100ug R0.6C AlOH (S23)		3	0	11	0	2	8	1	1	2	1	0	3	2	1	0	3	1	6	9	4		2.9	68.9008	16	80
	100ug R0.6C AlOH (S17)		17	1	21	0	11	1	1	12	1	3	8	6	7	7	2	1	17	6	18	12		7.6	18.4987	19	95
184-2022	neg control		13	5	6	0	2	1	22	6	4	11	9	6	3	19	2	2	7	13	11	0		7.1		18	90
	neg control		8	0	12	2	16	10	4	3	2	13	11	12	13	0	9	6	19	0	7	6		7.65		17	85
	30ug R0.6C AlOH+MM (S11)		0	0	0	0	0	0	0	0	0	0	0	0	0	0	0	0	0	0	0	0		0	100	0	0
	30ug R0.6C AlOH+MM (S15)		0	0	0	1	1	0	1	0	0	1	0	0	0	0	0	1	0	6	0	1		0.6	91.8644	7	35
	100ug R0.6C AlOH+MM (S21)		0	0	1	0	1	1	3	0	1	1	0	1	1	0	2	0	2	0	2	0		0.8	89.1525	11	55
	100ug R0.6C AlOH+MM (S29)		0	0	0	0	0	0	0	0	0	0	0	0	0	0	1	1	0	0	0	0		0.1	98.6441	2	10
	100ug R0.6C AlOH (S23)		3	0	1	0	0	0	1	1	2	0	0	2	1	0	2	3	5	2	0	0		1.15	84.4068	11	55
	100ug R0.6C AlOH (S17)		10	4	2	7	1	1	3	12	12	8	11	7	0	0	9	6	4	3	2			5.36842	27.2079	17	89.4737
